# Supplementary material for: Powerful or non-powerful? Revisiting hallucal grasping as a key evolutionary innovation in small arboreal mammals
Source: iScience. 2026 Apr 29;29(6):115913. doi: 10.1016/j.isci.2026.115913 (PMC13196134; doi:10.1016/j.isci.2026.115913)
Supplement: Table S1. Muscle topology — Anatomical description of the hallux-related intrinsic muscles of all specimens reporting muscle origin, course, and insertion site. This table is related to Figure 3 [file mmc2.xlsx]

## Sheet: Suppl. material 4
Order	Species	Specimen	Muscle	Origin	Course	Insertion
Rodentia	Tamiops swinhoei	HUB_TS01	M_abductor_hallucis	From a tendon on the plantar and lateral sides of the navicular with attachments to the entocuneiform	Passing plantar to the entocuneiform and on the medial side of the first metatarsal	Through a tendon on the medial sesamoid bone of the first metatarsal
Rodentia	Tamiops swinhoei	HUB_TS01	M_flexor_hallucis_brevis	Distal to the base of the first metatarsal through a tendon from the distal part of the entocuneiform, the proximal part of the first metatarsal, and from the plantar fascia from which the interossei muscles arise	Runs covering the plantar, lateral surface and medial surface of the first metatarsal	Proximal part of lateral hallucal sesamoid bone
Rodentia	Tamiops swinhoei	HUB_TS01	M_extensor_hallucis_brevis	Diverges from extensor digitorium brevis, that arises from the dorsal and distal aspect of the calcaneus	Extends dorsal to cuboid and ectocuneifrom, and merges with a tendon at the base of metatarsal III, which runs dorsal to metatarsals II and III and fuses with the tendon of the extensor hallucis longus lateral to the metatarso-phalangeal joint	Base of the distal hallucal phalanx
Rodentia	Tamiops swinhoei	HUB_TS02	M_abductor_hallucis	From a tendon on the plantar side of the navicular with attachments to the entocuneiform	Passing plantar to the entocuneiform and on the medial side of the first metatarsal	Through a tendon on the medial sesamoid bone of the first metatarsal
Rodentia	Tamiops swinhoei	HUB_TS02	M_flexor_hallucis_brevis	Distal to the base of the first metatarsal through a tendon from the distal part of the entocuneiform, the proximal part of the first metatarsal, and from the plantar fascia from which the interossei muscles arise	Runs covering the plantar and lateral surface of the first metatarsal	Proximal part of the lateral sesamoid bone of metatarsal I
Rodentia	Tamiops swinhoei	HUB_TS02	M_extensor_hallucis_brevis	Diverges from extensor digitorium brevis, that arises from the dorsal and distal aspect of the calcaneus	Extends dorsal to cuboid and ectocuneifrom, and merges with a tendon at the tarso-metatarsal joint, which runs dorsal to metatarsals II and III and fuses with the tendon of the extensor hallucis longus lateral to the metatarso-phalangeal joint	Base of the distal hallucal phalanx
Rodentia	Micromys minutus	ZL_MYM01	M_abductor_hallucis	By a short tendon from the plantar and medial surface of the navicular	Runs plantar to the entocuneiform and slightly medial to the first metatarsal and medial to the flexor hallucis brevis	Medial sesamoid bone of the first metatarsal
Rodentia	Micromys minutus	ZL_MYM01	M_flexor_hallucis_brevis	Same tendinous sheet as the abductor hallucis and Mm. interossei, dorsal to the long flexor tendons. The muscle arises plantar to the peroneal process of metatarsal I	Runs plantar to metatarsal I	Lateral sesamoid bone of metatarsal I
Rodentia	Micromys minutus	ZH_MYM02	M_abductor_hallucis	By a short tendon from the plantar and medial surface of the navicular	Runs plantar to the entocuneiform and slightly medial to the first metatarsal and medial to the flexor hallucis brevis	Medial sesamoid bone of the first metatarsal
Rodentia	Micromys minutus	ZH_MYM02	M_flexor_hallucis_brevis	Same tendinous sheet as the abductor hallucis and Mm. interossei, dorsal to the long flexor tendons. The muscle arises plantar to the peroneal process of metatarsal I	Runs plantar to metatarsal I	Lateral sesamoid bone of metatarsal I
Scandentia	Tupaia belangeri	TiHo_TB01	M_abductor_hallucis	By a tendon from the distal surface of the ventral facet of the navicular and the medial surface of the ventral facet of the ectocuneiform	Runs plantar to the entocuneiform and medial to the first metatarsal and the flexor hallucis brevis	By a tendon to the medial sesamoid bone of the first metatarsal and the medial basis of proximal hallucal phalanx
Scandentia	Tupaia belangeri	TiHo_TB01	M_abductor_hallucis_accessorius	On plantar surface of navicular and ectocuneiform	Runs plantar to the mesocuneiform, and associates with the tendon of the abductor hallucis at a level plantar to the entocuneiform	Also inserts by a tendon medially at the base of the first metatarsal
Scandentia	Tupaia belangeri	TiHo_TB01	M_flexor_hallucis_brevis	Emerges from a small tendon attaching to the most distal part of the entocuneiform	Runs distal surrounding most of the first metatarsal	Lateral sesamoid bone of the first metatarsal
Scandentia	Tupaia belangeri	TiHo_TB01	M_contrahens_1	Deep tarsal ligaments covering the tendon of the peroneus	Passes in its distal course dorsal to the bony plaque and plantar to the tendon of the peroneus longus and to the second metatarsal	Attaches through a long tendon to the ventro-lateral base of the proximal hallucal phalanx. Is part of a complex of three inserting into digits I, II and V
Scandentia	Tupaia belangeri	TiHo_TB01	M_extensor_hallucis_brevis	On the dorsal aspect of the distal half of the calcaneus, belonging to a complex of three muscles inserting on the three medial digits	Runs dorsal to the tarsals and the third metatarsal and associates with a tendon at a level medial to the third metatarsal, which runs dorsal to the second and towards the hallux	On the dorsal side of the base of the distal hallucal phalanx after fusing with the tendon of extensor hallucis longus at the metatarso-phalangeal joint
Scandentia	Tupaia belangeri	TiHo_TB02	M_abductor_hallucis	By a tendon from the distal surface of the ventral facet of the navicular and the medial surface of the ventral facet of the ectocuneiform	Runs plantar to the entocuneiform and medial to the first metatarsal and the flexor hallucis brevis	By a tendon to the medial sesamoid bone of the first metatarsal
Scandentia	Tupaia belangeri	TiHo TB02	M_abductor_hallucis_accessorius	On plantar surface of navicular and plantar and medial surface of ectocuneiform	Runs plantar to the mesocuneiform, and associates with the tendon of the abductor hallucis at a level plantar to the entocuneiform	Also inserts by a tendon medially at the base of the first metatarsal
Scandentia	Tupaia belangeri	TiHo_TB02	M_flexor_hallucis_brevis	Emerges from a small tendon attaching to the most distal part of the entocuneiform	Only extends plantar and lateral to metatarsal I	Lateral sesamoid bone of the first metatarsal
Scandentia	Tupaia belangeri	TiHo_TB02	M_contrahens_1	Deep tarsal ligaments covering the tendon of the peroneus	Passes in its distal course dorsal to the bony plaque and plantar to the tendon of the peroneus longus and to the second metatarsal	Attaches through a long tendon to the ventro-lateral base of the proximal hallucal phalanx. Is part of a complex of three inserting into digits I, II and V
Scandentia	Tupaia belangeri	TiHo_TB02	M_extensor_hallucis_brevis	On the dorsal aspect of the distal half of the calcaneus, belonging to a complex of three muscles inserting on the three medial digits	Runs dorsal to the tarsals and the third metatarsal and associates with a tendon at a level medial to the third metatarsal, which runs dorsal to the second and towards the hallux	On the dorsal side of the base of the distal hallucal phalanx after fusing with the tendon of extensor hallucis longus at the metatarso-phalangeal joint
Primates	Microcebus lehilahytsara	TiHo_ML01	M_abductor_hallucis	From a tendon of the leg that extends passing by the proximal calcaneal process, the muscle arises plantar to the proximal base of the navicular	Runs plantar to navicular and entocuneiform and extends plantar to the proximal tip of the flexor hallucis brevis. Merges with its distal tendon at the level of the distal aspect of the entocuneiform	The tendon inserts via the medial sesamoid bone to the metatarso-phalangeal joint
Primates	Microcebus lehilahytsara	TiHo_ML01	M_flexor_hallucis_brevis	Fom a tendon arising plantar to the entocuneiform as part of the tendinous sheet extending plantar to the cuneiforms and surrounding the long flexor tendons	Runs medial to metatarsal I, the long flexor tendon of digit I, and m. adductor hallucis, but lateral to the abductor hallucis and its tendon	On the medial sesamoid bone of metatarsal I
Primates	Microcebus lehilahytsara	TiHo_ML01	M_adductor_hallucis_transverse_head	At approximately the middle of metatarsal I, between this and metatarsal II through a small tendon coming from the leg, and from m. contrahens between distal half of metatarsals II and III	Extends lateral to metatarsal I, to m. adductor hallucis oblique head and to the proximal hallucal phalanx	On the interphalangeal joint, partly supported by the lateral sesamoid bone of metatarsal I, where it associates with the oblique head
Primates	Microcebus lehilahytsara	TiHo_ML01	M_adductor_hallucis_oblique_head	Plantar to the peroneal process of metatarsal I from a tendinous sheet	Extends plantar to metatarsal I and lateral to the long flexor tendon of digit I and flexor hallucis brevis	On the lateral sesamoid bone of metatarsal I and the metatarso-phalangeal joint where it is associated with the transverse head
Primates	Microcebus lehilahytsara	TiHo_ML02	M_abductor_hallucis	From a tendon of the leg that extends passing by the proximal calcaneal process, the muscle arises plantar to the proximal base of the cuboid	Runs plantar to navicular and entocuneiform and extends plantar to the proximal tip of the flexor hallucis brevis. Merges with its distal tendon at the level of the entocuneiform-metatarsal joint	The tendon inserts via the medial sesamoid bone to the metatarso-phalangeal joint
Primates	Microcebus lehilahytsara	TiHo_ML02	M_flexor_hallucis_brevis	From a tendon arising plantar to the entocuneiform as part of the tendinous sheet extending plantar to the cuneiforms and surrounding the long flexor tendons	Runs medial to metatarsal I, the long flexor tendon of digit I, and m. adductor hallucis, but lateral to the abductor hallucis and its tendon	On the medial sesamoid bone of metatarsal I
Primates	Microcebus lehilahytsara	TiHo_ML02	M_adductor_hallucis_transverse_head	At approximately the middle of metatarsal I, between this and metatarsal II through a small tendon coming from the leg	Extends lateral to metatarsal I, to m. adductor hallucis oblique head and to the proximal hallucal phalanx	On the interphalangeal joint, partly supported by the lateral sesamoid bone of metatarsal I, where it associates with the oblique head
Primates	Microcebus lehilahytsara	TiHo_ML02	M_adductor_hallucis_oblique_head	Plantar to the peroneal process of metatarsal I from a tendinous sheet	Extends plantar to metatarsal I and lateral to the long flexor tendon of digit I and flexor hallucis brevis	On the lateral sesamoid bone of metatarsal I and the metatarso-phalangeal joint where it is associated with the transverse head
Primates	Microcebus murinus	TiHo_MMU01	M_abductor_hallucis	From a tendon of the leg that extends passing by the proximal calcaneal process, the muscle arises plantar to calcaneus and astragalus	Runs plantar to navicular and entocuneiform and extends plantar to the proximal tip of the flexor hallucis brevis. Merges with its distal tendon at the level of the distal aspect of the entocuneiform	The tendon inserts via the medial sesamoid bone to the metatarso-phalangeal joint
Primates	Microcebus murinus	TiHo_MMU01	M_flexor_hallucis_brevis	From a tendon arising plantar to the entocuneiform as part of the tendinous sheet extending plantar to the cuneiforms and surrounding the long flexor tendons	Runs medial to metatarsal I, the long flexor tendon of digit I, and m. adductor hallucis, but lateral to the abductor hallucis and its tendon	Medial sesamoid bone of metatarsal I
Primates	Microcebus murinus	TiHo_MMU01	M_adductor_hallucis_transverse_head	From mm. contrahentes between metatarsals II and III at the distal half of these bones	Extends lateral to metatarsal I, to the adductor hallucis oblique head and to the proximal hallucal phalanx	On lateral sesamoid bone of metatarsal I and laterally on the sesamoid bone of the proximal phalanx
Primates	Microcebus murinus	TiHo_MMU01	M_adductor_hallucis_oblique_head	Plantar to the peroneal process of metatarsal I from a tendinous sheet	Extends plantar to metatarsal I and lateral to the long flexor tendon of digit I and m. flexor hallucis brevis	Via the lateral sesamoid bone of metatarsal I to the metatarso-phalangeal joint and is associated with the transverse head
Primates	Microcebus murinus	TiHo_MMU02	M_abductor_hallucis	From a tendon of the leg that extends passing by the proximal calcaneal process, the muscle arises plantar to the proximal base of the navicular	Runs plantar to navicular and entocuneiform and extends plantar to the proximal tip of the flexor hallucis brevis, with which it tightly associates at the hallucal tarso-metatarsal joint. Merges with its distal tendon at the level of the base of metatarsal I	The tendon inserts via the medial sesamoid bone to the metatarso-phalangeal joint
Primates	Microcebus murinus	TiHo_MMU02	M_flexor_hallucis_brevis	From a tendon arising plantar to the entocuneiform as part of the tendinous sheet extending plantar to the cuneiforms and surrounding the long flexor tendons	Runs medial to metatarsal I, the long flexor tendon of digit I, and m. adductor hallucis, but lateral to the abductor hallucis and its tendon	Medial sesamoid bone of metatarsal I
Primates	Microcebus murinus	TiHo_MMU02	M_adductor_hallucis_transverse_head	From mm. contrahentes between metatarsals II and III at the distal half of these bones	Extends lateral and plantar to metatarsal I, and plantar to the adductor hallucis oblique head and the proximal hallucal phalanx	On the lateral side of the sesamoid bone of the proximal hallucal phalanx and the phalangeal joint
Primates	Microcebus murinus	TiHo_MMU02	M_adductor_hallucis_oblique_head	Plantar to the peroneal process of metatarsal I from a tendinous sheet and ffrom mm. contrahentes at the proximal half of metatarsals II and III	Extends plantar to metatarsal I and lateral to the long flexor tendon of digit I and m. flexor hallucis brevis	Via the lateral sesamoid bone of metatarsal I to the metatarso-phalangeal joint
Primates	Callithrix jacchus	ZW_CJ01	M_abductor_hallucis	From a tendon attached to the calcaneal tuberosity, associated with abductor digiti minimi The muscle arises at a level plantar to the sulcus sustentaculum of the calcaneus	Passes plantar to astragalus, navicular, and entocuneiform, and runs plantar and medial to the flexor hallucis brevis. Associates with a tendon at the base of metatarsal I	Through tendon on medial and plantar side of the base of the proximal phalanx
Primates	Callithrix jacchus	ZW_CJ01	M_flexor_hallucis_brevis	From a tendon arising at approx. the middle of the navicular with attachments to meso- and entocuneiform. The muscle forms at approx. the middle of the plantar face of the entocuneiform, close to the abductor hallucis.	Extends plantar to entocuneiform, slightly medial to metatarsal I and is tightly associated with the tendon of the abductor hallucis	Proximal side of the medial sesamoid bone of metatarsal I
Primates	Callithrix jacchus	ZW_CJ01	M_flexor_hallucis_accessorius	A single belly arises from a tendon on the calcaneus	Extends lateral to calcaneus, plantar to the tendon of the peroneus longus, cuboid, and plantar to metatarsal III. A tendon arises from the muscle plantar to the cuboid and goes from lateral to medial through the plantar fascia whithout merging with the tendons of the long flexors	The tendon and inserts at the distal part of the distal hallucal phalanx
Primates	Callithrix jacchus	ZW_CJ01	M_adductor_hallucis_transverse_head	Fom the tendinous sheet associated with m. contrahens II and the lateral sesamoid of metatarsal III at a level proximal to the lateral sesamoid bone of metatarsal II	Runs medially to the lateral side of the metatarso-phalangeal joint of digit I	Lateral sesamoid bone of metatarsal I
Primates	Callithrix jacchus	ZW_CJ01	M_adductor_hallucis_oblique_head	From tendinous sheet arising distally and plantar to the entocuneiform. Initially divided into two bellies, the first one arises at the level of the tarso-metatarsal joint of digit I, the second has a slightly more distal and lateral origin	Both bellies join at the distal half of metatarsal I and extend over its plantar and lateral sides	On the lateral sesamoid bone through a small tendon
Primates	Callithrix jacchus	ZW_CJ01	M_extensor_hallucis_brevis	Diverges from the extensor digitorium brevis that supplies all lateral digits, which arises from a dorsal and proximal part of the calcaneus, lateral and distal to the posterior talar facet	Extends dorsally between cuboid and navicular, ectocuneiform, where it asspciates with a tendon that extends dorsal to the second and first metatarsals	Inserts dorsally into the base of the distal hallucal phalanx, after fusing with the tendon of the extensor hallucis longus at the level of the proximal phalanx
Primates	Callithrix jacchus	DPZ_CJ02	M_abductor_hallucis	From a tendon attached to the calcaneal tuberosity, associated with abductor digiti minimi The muscle arises at a level plantar to the sulcus sustentaculum of the calcaneus	Passes plantar to astragalus, navicular, and entocuneiform, and runs plantar and medial to the flexor hallucis brevis. Associates with a tendon at the base of metatarsal I	Through tendon on metatarso-phalangeal joint
Primates	Callithrix jacchus	DPZ_CJ02	M_flexor_hallucis_brevis	From a tendon arising at approx. the middle of the navicular with attachments to meso and entocuneiform. with an additiona tendinous sheet to the cuboid. Two bellies form, the medial one arises at a level of the distal navicular, and the lateral one at the base of metatarsal I	Medial belly extends plantar to entocuneiform, slightly medial to metatarsal I and is tightly associated with the tendon of the abductor hallucis. The lateral belly merges with the medial belly at approx. the middle of metatarsal I	Proximal side of the medial sesamoid bone of metatarsal I
Primates	Callithrix jacchus	DPZ_CJ02	M_flexor_hallucis_accessorius	Is initially divided into two parts. The first belly arises on the lateral side of the calcaneus opposite to the most proximal part of the sulcus sustentaculum, and the second part arises through a tendon slightly more medial to this	Both bellies merge and extend laterally and then plantar to the calcaneus, plantar to the tendon of the peroneus longus, cuboid, and metatarsal IV. A tendon arises from the muscle plantar to the cuboid and goes from lateral to medial through the plantar fascia whithout merging with the tendons of the long flexors	The tendon and inserts at the distal part of the distal hallucal phalanx
Primates	Callithrix jacchus	DPZ_CJ02	M_adductor_hallucis_oblique_head	From tendinous sheet arising distally and plantar to the entocuneiform. Initially divided into two bellies, the first one arises at the base of metatarsal I, the second has a slightly more distal and lateral origin	Both bellies join at the distal half of metatarsal I and extend over its plantar and lateral sides	Laterally on the metatarso-phalangeal joint
Primates	Cebuella pygmaea	AZ_CP_M10029	M_abductor_hallucis	From a tendon arising on the calcaneal tuberosity, the muscle emerges at a level plantar and slightly proximal to the groove for the tendon of the flexor hallucis longus of this bone	Extends distally plantar to astragalus and navicular, running towards the medial side of the entocuneiform, where it associates with a tendon. The tendon is tightly associated with the flexor hallucis brevis and runs medial to entocuneiform and metatarsal I	On medial sesamoid of metatarsal I and on the base of the proximal hallucal phalanx
Primates	Cebuella pygmaea	AZ_CP_M10029	M_flexor_hallucis_brevis	Medial to the tuberosity of the navicular and is associated with the abductor hallucis and with the tendinous sheet from which the transverse head of the adductor hallucis also arises	Runs medially to the entocuneiform and metatarsal I and surrounds the tendon of the abductor hallucis	Medial sesamoid bone of metatarsal I
Primates	Cebuella pygmaea	AZ_CP_M10029	M_adductor_hallucis_transverse_head	From between metatarsals II and III from the bellies of Mm. interossei and the lumbrical muscle of metatarsal III at a level slightly proximal to the lateral sesamoid bone of metatarsal II	Runs plantar to metatarsal II and mm. interossei in medial and proximal direction	Laterally at the base of the first hallucal phalanx, where is partly associated with m. adductor hallucis oblique head
Primates	Cebuella pygmaea	AZ_CP_M10029	M_adductor_hallucis_oblique_head	From tendinous sheet shared with medial mm. interossei, at the base of metatarsal I distal to the peroneal process	At first associated with m. flexor hallucis brevis, runs plantar and then lateral to metatarsal I and lateral to the long flexor tendon	On the lateral sesamoid bone and after associations with m. adductor hallucis transverse head laterally at the base of the proximal hallucal phalanx
Primates	Cebuella pygmaea	AZ_CP_M11128	M_abductor_hallucis	From a tendon arising on the calcaneal tuberosity, the muscle emerges at a level plantar and slightly proximal to the groove for the tendon of the flexor hallucis longus of this bone	Extends distally plantar to astragalus and navicular, running towards the medial side of the entocuneiform, where it associates with a tendon. The tendon is tightly associated with the flexor hallucis brevis and runs medial to entocuneiform and metatarsal I	On medial sesamoid of metatarsal I and on the base of the proximal hallucal phalanx
Primates	Cebuella pygmaea	AZ_CP_M11128	M_flexor_hallucis_brevis	Plantar to the entocuneiform	Runs distally plantar and slightly medial to metatarsal I but lateral to the tendon of the abductor hallucis. This muscle is also associated with the oblique head of the adductor hallucis.	Medial sesamoid bone of metatarsal I
Primates	Cebuella pygmaea	AZ_CP_M11128	M_adductor_hallucis_transverse_head	From the tendinous junction proximal to the lateral sesamoid of metatarsal III from a tiny tendon that is also associated with the metatarso-phalangeal joint of metatarsal II. Thin muscle arises ventral to metatarsal II	Runs plantar to metatarsal II and mm. interossei in medial and proximal direction	Laterally at the base of the first hallucal phalanx, where is partly associated with m. adductor hallucis oblique head
Primates	Cebuella pygmaea	AZ_CP_M11128	M_adductor_hallucis_oblique_head	From tendinous sheet shared with medial mm. interossei, at the base of metatarsal I distal to the peroneal process	At first associated with m. flexor hallucis brevis, runs plantar and then lateral to metatarsal I and lateral to the long flexor tendon	On the lateral sesamoid bone and after associations with m. adductor hallucis transverse head laterally at the base of the proximal hallucal phalanx
Diprotodontia	Petaurus sp.	ZMB-Mam_108791	M_flexor_hallucis_brevis	At a level plantar to the distal part of the entocuneiform from a tendon diverging from the tendinous sheet that surrounds the long flexor tendons, plantar to the cuneiformes	Plantar and medial to the first metatarsal, medial to the adductor hallucis and dorsal to the long flexor tendon	Both sesamoid bones of metatarsal I
Diprotodontia	Petaurus sp.	ZMB-Mam_108791	M_adductor_hallucis	Tendinous sheet from which the interossei and contrahens II and V also originate, plantar to the lateral metatarsals. Arises at a level slightly distal to the base of metatarsal I, and is linked more distally through some fibers to muscles of digit two	Lateral to metatarsal I	Lateral sesamoid of this bone and to the base of the proximal hallucal phalanx
Diprotodontia	Petaurus breviceps	ZMB-Mam_108789	M_flexor_hallucis_brevis	Two bellies originate by tendons. The first at a level plantar to the distal part of the entocuneiform from a tendon diverging from the tendinous sheet that surrounds the long flexor tendons, plantar to the cuneiformes. The second more medially. Both merge at the level of the basis of metatarsal I	Plantar and medial to the first metatarsal, medial to the adductor hallucis and dorsal to the long flexor tendon	Both sesamoid bones of metatarsal I. The smaller belly attaches through a tendon that runs dorsal to the flexor hallucis brevis, attaching to the sesamoid bones of metatarsal I
Diprotodontia	Petaurus breviceps	ZMB-Mam_108789	M_adductor_hallucis	Tendinous sheet from which the interossei and contrahens II and V also originate, plantar to the lateral metatarsals. Arises at a level slightly distal to the base of metatarsal I, and is linked more distally through some fibers to muscles of digit two	Lateral to metatarsal I	Lateral sesamoid of this bone and to the base of the proximal hallucal phalanx
Diprotodontia	Acrobates pygmaeus	ZMB-Mam_60330	M_abductor_hallucis	From a tendinous sheet plantar to entocuneiform that surrounds the plantar fascia. The muscle forms at the base of metatarsal I	Runs medial to metatarsal I, to the flexor hallucis brevis, and to the medial sesamoid bone of the metatarsal. The muscle converges into a small tendon at the distal part of this bone	On the medial aspect of the base of the proximal hallucal phalanx
Diprotodontia	Acrobates pygmaeus	ZMB-Mam_60330	M_flexor_hallucis_brevis	From thin tendinous fibers that arise from the tendinous sheet plantar to entocuneiform that surrounds the plantar fascia. The muscle arises at the level of the tarso-metatarsal joint and through other fibers more distally on the plantar face of metatarsal I	Covering the plantar surface of metatarsal I	Proximal side of both sesamoid bones of metatarsal I through a thin tendon
Diprotodontia	Acrobates pygmaeus	ZMB-Mam_60330	M_adductor_hallucis	Unclear origin, most likely arising by fibers medially on the metatarso-phalangeal joint of the second digit	Runs towards metatarsal I	Through tendinous fibers lateral on the metatarso-phalangeal joint of metatarsal I
Didelphimorphia	Monodelphis domestica	MfN_MD01	M_abductor_hallucis	Through a tendon from the plantar aspect of the hallucal sesamoid bone close to the distal aspect of the entocuneiform	Runs medial to flexor hallucis brevis	Medial sesamoid bone of the first metatarsal through a tendon
Didelphimorphia	Monodelphis domestica	MfN_MD01	M_flexor_hallucis_brevis	From a tendon on the plantar side to the cuneiformes and attaching to the cuboid, the medial belly arises plantar to the cuneiform bones, while the lateral one arises plantar to the base of metatarsal I	The tendon of the long flexors runs between both bellies, which are fused proximally and divide while running distally towards the hallux	Each belly inserts on its respective sesamoid bone of the first metatarsal through a tendon
Didelphimorphia	Monodelphis domestica	MfN_MD01	M_flexor_hallucis_accessorius	Lateral on the distal aspect of the calcaneus	Runs diagonally through the foot sole and associates with a tendon at the level of the distal cuboid	Tendon merges with the tendons of flexor hallucis longus and flexor digitorium longus and attaches to the base of the distal hallucal phalanx
Didelphimorphia	Monodelphis domestica	MfN_MD01	M_adductor_hallucis	From tendon emerging from a plantar muscle plate consisting of other muscles adductor indicis, annularis and minimus	Lateral to flexor hallucis brevis, stretching between first and second metatarsals	Through short tendon to the lateral sesamoid bone of the first metatarsal
Didelphimorphia	Monodelphis domestica	MfN_MD01	M_extensor_hallucis_brevis	From a tendon attached to the distal and dorsal aspect of the calcaneus	Runs dorsal to cuboid, navicular and entocuneiform, obliquely towards the first metatarsal. Associates with a tendon at the proximal aspect of the first metatarsal, which fuses with the tendon of extensor hallucis longus	Base of the distal hallucal phalanx
Didelphimorphia	Monodelphis domestica	MfN_MD02	M_abductor_hallucis	Through a tendon from the plantar aspect of the hallucal sesamoid bone close to the distal aspect of the entocuneiform	Runs medial to flexor hallucis brevis	Medial sesamoid bone of the first metatarsal through a tendon
Didelphimorphia	Monodelphis domestica	MfN_MD02	M_flexor_hallucis_brevis	From a tendon on the plantar side to the cuneiformes and attaching to the cuboid, the medial belly arises plantar to the cuneiform bones, while the lateral one arises plantar to the base of metatarsal I	Bellies are fused proximally and divide while running distally towards the hallux	Each belly inserts on its respective sesamoid bone of the first metatarsal through a tendon
Didelphimorphia	Monodelphis domestica	MfN_MD02	M_flexor_hallucis_accessorius	Lateral on the distal aspect of the calcaneus	Runs diagonally through the foot sole and associates with a tendon at the level of the distal cuboid	Tendon merges with the tendons of flexor hallucis longus and flexor digitorium longus and attaches to the base of the distal hallucal phalanx
Didelphimorphia	Monodelphis domestica	MfN_MD02	M_adductor_hallucis	From tendon emerging from a plantar muscle plate consisting of muscles adductor indicis, annularis and minimus	Lateral to flexor hallucis brevis, stretching between first and second metatarsals	Through short tendon to the lateral sesamoid bone of the first metatarsal
Didelphimorphia	Monodelphis domestica	MfN_MD02	M_extensor_hallucis_brevis	From a tendon attached to the distal and dorsal aspect of the calcaneus	Runs dorsal to cuboid, navicular and entocuneiform, obliquely towards the first metatarsal. Associates with a tendon at the level of the proximal aspect of the first metatarsal	Base of the distal hallucal phalanx
Didelphimorphia	Marmosa sp.	MfN_MA01	M_abductor_hallucis	From a tendon, close to the distal aspect of the entocuneiform	Runs medial to flexor hallucis brevis	Medial sesamoid bone of the first metatarsal
Didelphimorphia	Marmosa sp.	MfN_MA01	M_flexor_hallucis_brevis	Has two origin sites and partly consists of three bellies. Two originate from a common tendon associated with the cuneiformes, the cuboid and navicular bones. The third arrises at the base of the second metatarsal	The medial belly is small and lays plantar to the small hallux sesamoid bone. More distally, the two larger bellies fuse to one fleshy muscle, dividing again more distally	Both bellies insert on their respective first metatarsal sesamoid bone through a tendon
Didelphimorphia	Marmosa sp.	MfN_MA01	M_adductor_hallucis	From tendon emerging from a plantar muscle plate consisting of muscles adductor indicis, annularis and minimus	Runs lateral to flexor hallucis brevis. Its fan-shaped fibres stretch out towards the second metatarsal	Lateral aspect of the base of the proximal hallucal phalanx through a tendon
Didelphimorphia	Marmosa sp.	MfN_MA01	M_extensor_hallucis_brevis	From dorsal aspect of the calcaneus without a tendon	Runs obliquely to the dorsal aspect of the cuboid, navicular, meso- and entocuneiform towards the base of the first metatarsal. Associates with a tendon at the proximal aspect of the first metatarsal, which fuses with the tendon of extensor hallucis longus	Base of the distal hallucal phalanx
Didelphimorphia	Marmosa sp.	MfN_MA02	M_abductor_hallucis	From a tendon, close to the distal aspect of the entocuneiform	Runs medial to flexor hallucis brevis	Medial sesamoid bone of the first metatarsal
Didelphimorphia	Marmosa sp.	MfN_MA02	M_flexor_hallucis_brevis	Has two origin sites and partly consists of three bellies. Two originate from a common tendon associated with the cuneiformes, the cuboid and navicular bones. The third and most lateral arrises at the base of the second metatarsal	The medial belly is small and lays plantar to the small hallux sesamoid bone. More distally, the two larger bellies fuse to one fleshy muscle, dividing again more distally	Both bellies insert on their respective first metatarsal sesamoid bone through a tendon
Didelphimorphia	Marmosa sp.	MfN_MA02	M_adductor_hallucis	From tendon emerging from a plantar muscle plate consisting of muscles adductor indicis, annularis and minimus	Runs lateral to flexor hallucis brevis. Its fan-shaped fibres stretch out towards the second metatarsal	Lateral aspect of the base of the proximal hallucal phalanx through a tendon
Didelphimorphia	Marmosa sp.	MfN_MA02	M_extensor_hallucis_brevis	From dorsal aspect of the calcaneus without a tendon	Runs obliquely to the dorsal aspect of the cuboid, navicular, meso- and entocuneiform towards the base of the first metatarsal. Associates with a tendon at the proximal aspect of the first metatarsal, which fuses with the tendon of extensor hallucis longus	Base of the distal hallucal phalanx
Didelphimorphia	Gracilinanus sp.	MfN_GR01	M_abductor_hallucis	From a tendon lateral to the hallucal sesamoid bone	Runs medial to flexor hallucis brevis	Through a short tendon into the metatarso-phalangeal joint, slightly more proximal than the insertion of flexor hallucis brevis
Didelphimorphia	Gracilinanus sp.	MfN_GR01	M_flexor_hallucis_brevis	The medial belly arises through a tendon from a tendinous sheet plantar to the cuneiforms. The lateral belly arises from the base of the second metatarsal close to the origin site of m. adductor hallucis	The bellies fuse and run between adductor abductor	Each belly inserts at its respective sesamoid bone of metatarsal I through a tendon
Didelphimorphia	Gracilinanus sp.	MfN_GR01	M_adductor_hallucis	From tendon emerging from a plantar muscle plate consisting of muscles adductor indicis, annularis and minimus	Runs lateral to the flexor hallucis brevis	Lateral on the base of the proximal hallucal phalanx
