# Supplementary material for: Powerful or non-powerful? Revisiting hallucal grasping as a key evolutionary innovation in small arboreal mammals
Source: iScience. 2026 Apr 29;29(6):115913. doi: 10.1016/j.isci.2026.115913 (PMC13196134; doi:10.1016/j.isci.2026.115913)
Supplement: Table S2. Muscle architecture — Architectural parameters of the hallux-related intrinsic muscles of all specimens, including volume (Vol), length (Length), and anatomical cross-sectional (ACSA) are reported as absolute values. Volume, length, and ACSA are also reported relative to body mass (rel). Values for volume and ACSA are also corrected for ethanol storage (cf) and corrected for ethanol storage and body mass (rel_cf). This table is related to Figure 3 [file mmc3.xlsx]

## Sheet: Suppl. material 4
Order	Species	Specimen	Body_mass_(g)	Muscle	Vol_(mm^3)	Vol_rel_(mm^3/g)	Vol_cf_(mm^3)	Vol_rel_cf_(mm^3/g)	Length_(mm)	Length_rel_((mm/g)^0.33)	ACSA _(mm^2)	ACSA_rel_((mm^2/g)^0.66)	ACSA_cf_(mm^2)	ACSA_rel_cf_((mm^2/g)^0.66)
Rodentia	Tamiops swinhoei	HUB_TS01	119.8	M_abductor_hallucis	2.08804	0.0174294	3.42439	0.0285842	10.7603	2.21785	0.194051	0.00824393	0.318243	0.01352
Rodentia	Tamiops swinhoei	HUB_TS01	119.8	M_flexor_hallucis_brevis	1.80137	0.0150365	2.95425	0.0246599	7.53109	1.55227	0.239192	0.0101617	0.392274	0.0166651
Rodentia	Tamiops swinhoei	HUB_TS01	119.8	M_extensor_hallucis_brevis	0.435428	0.00363462	0.714102	0.00596078	4.484	0.924219	0.097107	0.00412543	0.159255	0.0067657
Rodentia	Tamiops swinhoei	HUB_TS02	56.74	M_abductor_hallucis	3.0102	0.0530524	3.0102	0.0530524	9.62132	2.53776	0.312867	0.0217667	0.312867	0.0217667
Rodentia	Tamiops swinhoei	HUB_TS02	56.74	M_flexor_hallucis_brevis	2.16081	0.0380827	2.16081	0.0380827	6.645	1.75272	0.325179	0.0226232	0.325179	0.0226232
Rodentia	Tamiops swinhoei	HUB_TS02	56.74	M_extensor_hallucis_brevis	0.347973	0.00613277	0.347973	0.00613277	3.483	0.918692	0.0999062	0.00695065	0.0999062	0.00695065
Rodentia	Micromys minutus	ZL_MYM01	7.91	M_abductor_hallucis	0.232392	0.0293795	0.232392	0.0293795	3.83	1.93553	0.0606767	0.0154962	0.0606767	0.0154962
Rodentia	Micromys minutus	ZL_MYM01	7.91	M_flexor_hallucis_brevis	0.189507	0.0239579	0.189507	0.0239579	2.541	1.28412	0.0745797	0.0190469	0.0745797	0.0190469
Rodentia	Micromys minutus	ZH_MYM02	6.14	M_abductor_hallucis	0.118684	0.0193297	0.118684	0.0193297	3.408	1.87242	0.0348252	0.0105124	0.0348252	0.0105124
Rodentia	Micromys minutus	ZH_MYM02	6.14	M_flexor_hallucis_brevis	0.0747906	0.0121809	0.0747906	0.0121809	2.296	1.26147	0.0325743	0.00983295	0.0325743	0.00983295
Scandentia	Tupaia belangeri	TiHo_TB01	196.8	M_abductor_hallucis	10.2532	0.0520995	10.2532	0.0520995	10.613	1.85699	0.966097	0.0295777	0.966097	0.0295777
Scandentia	Tupaia belangeri	TiHo_TB01	196.8	M_abductor_hallucis_accessorius	0.883716	0.00449043	0.883716	0.00449043	3.721	0.651076	0.237494	0.00727104	0.237494	0.00727104
Scandentia	Tupaia belangeri	TiHo_TB01	196.8	M_flexor_hallucis_brevis	5.49837	0.0279388	5.49837	0.0279388	7.82	1.36829	0.703116	0.0215263	0.703116	0.0215263
Scandentia	Tupaia belangeri	TiHo_TB01	196.8	M_contrahens_1	1.26068	0.00640589	1.26068	0.00640589	7.945	1.39016	0.158676	0.00485796	0.158676	0.00485796
Scandentia	Tupaia belangeri	TiHo_TB01	196.8	M_extensor_hallucis_brevis	1.8267	0.00928199	1.8267	0.00928199	8.511	1.4892	0.214628	0.00657096	0.214628	0.00657096
Scandentia	Tupaia belangeri	TiHo_TB02	175	M_abductor_hallucis	12.7446	0.0728264	12.7446	0.0728264	11.422	2.07749	1.1158	0.036913	1.1158	0.036913
Scandentia	Tupaia belangeri	TiHo TB02	175	M_abductor_hallucis_accessorius	1.88338	0.0107622	1.88338	0.0107622	4.076	0.741364	0.462067	0.0152862	0.462067	0.0152862
Scandentia	Tupaia belangeri	TiHo_TB02	175	M_flexor_hallucis_brevis	6.20446	0.035454	6.20446	0.035454	8.363	1.52111	0.741894	0.0245435	0.741894	0.0245435
Scandentia	Tupaia belangeri	TiHo_TB02	175	M_contrahens_1	1.63922	0.00936698	1.63922	0.00936698	10.078	1.83304	0.162653	0.00538094	0.162653	0.00538094
Scandentia	Tupaia belangeri	TiHo_TB02	175	M_extensor_hallucis_brevis	2.53074	0.0144614	2.53074	0.0144614	8.732	1.58822	0.289824	0.00958803	0.289824	0.00958803
Primates	Microcebus lehilahytsara	TiHo_ML01	48	M_abductor_hallucis	1.00561	0.0209502	1.00561	0.0209502	6.78916	1.89237	0.14812	0.0115079	0.14812	0.0115079
Primates	Microcebus lehilahytsara	TiHo_ML01	48	M_flexor_hallucis_brevis	1.88569	0.0392851	1.88569	0.0392851	5.354	1.49234	0.352201	0.0273635	0.352201	0.0273635
Primates	Microcebus lehilahytsara	TiHo_ML01	48	M_adductor_hallucis_transverse_head	4.4941	0.093627	4.4941	0.093627	5.63811	1.57154	0.797092	0.0619283	0.797092	0.0619283
Primates	Microcebus lehilahytsara	TiHo_ML01	48	M_adductor_hallucis_oblique_head	4.97127	0.103568	4.97127	0.103568	4.214	1.17459	1.1797	0.0916544	1.1797	0.0916544
Primates	Microcebus lehilahytsara	TiHo_ML02	43.3	M_abductor_hallucis	0.788242	0.0182042	0.788242	0.0182042	7.01	2.02152	0.112445	0.00935103	0.112445	0.00935103
Primates	Microcebus lehilahytsara	TiHo_ML02	43.3	M_flexor_hallucis_brevis	2.48439	0.0573762	2.48439	0.0573762	5.945	1.71439	0.417895	0.0347525	0.417895	0.0347525
Primates	Microcebus lehilahytsara	TiHo_ML02	43.3	M_adductor_hallucis_transverse_head	6.02196	0.139075	6.02196	0.139075	6.44686	1.85912	0.934093	0.0776798	0.934093	0.0776798
Primates	Microcebus lehilahytsara	TiHo_ML02	43.3	M_adductor_hallucis_oblique_head	5.56593	0.128543	5.56593	0.128543	4.475	1.29048	1.24378	0.103434	1.24378	0.103434
Primates	Microcebus murinus	TiHo_MMU01	54.9	M_abductor_hallucis	0.94221	0.0171623	0.94221	0.0171623	7.68799	2.05	0.122556	0.008714	0.122556	0.008714
Primates	Microcebus murinus	TiHo_MMU01	54.9	M_flexor_hallucis_brevis	2.29274	0.0417622	2.29274	0.0417622	6.85938	1.82905	0.334249	0.0237658	0.334249	0.0237658
Primates	Microcebus murinus	TiHo_MMU01	54.9	M_adductor_hallucis_transverse_head	6.20591	0.11304	6.20591	0.11304	7.35521	1.96127	0.843743	0.0599918	0.843743	0.0599918
Primates	Microcebus murinus	TiHo_MMU01	54.9	M_adductor_hallucis_oblique_head	7.14339	0.130116	7.14339	0.130116	4.731	1.26152	1.50991	0.107358	1.50991	0.107358
Primates	Microcebus murinus	TiHo_MMU02	74	M_abductor_hallucis	2.31282	0.0312544	2.31282	0.0312544	7.23201	1.74748	0.319804	0.018672	0.319804	0.018672
Primates	Microcebus murinus	TiHo_MMU02	74	M_flexor_hallucis_brevis	3.60087	0.0486605	3.60087	0.0486605	5.046	1.21927	0.71361	0.0416647	0.71361	0.0416647
Primates	Microcebus murinus	TiHo_MMU02	74	M_adductor_hallucis_transverse_head	9.57717	0.129421	9.57717	0.129421	7.79392	1.88326	1.2288	0.0717445	1.2288	0.0717445
Primates	Microcebus murinus	TiHo_MMU02	74	M_adductor_hallucis_oblique_head	9.56954	0.129318	9.56954	0.129318	5.578	1.34782	1.71559	0.100166	1.71559	0.100166
Primates	Callithrix jacchus	ZW_CJ01	255	M_abductor_hallucis	9.75846	0.0382685	9.75846	0.0382685	10.815	1.73727	0.902308	0.023283	0.902308	0.023283
Primates	Callithrix jacchus	ZW_CJ01	255	M_flexor_hallucis_brevis	9.23742	0.0362252	9.23742	0.0362252	12.392	1.9906	0.745434	0.019235	0.745434	0.019235
Primates	Callithrix jacchus	ZW_CJ01	255	M_flexor_hallucis_accessorius	9.05101	0.0354942	9.05101	0.0354942	14.1219	2.26848	0.640921	0.0165382	0.640921	0.0165382
Primates	Callithrix jacchus	ZW_CJ01	255	M_adductor_hallucis_transverse_head	3.17945	0.0124685	3.17945	0.0124685	6.048	0.971524	0.525703	0.0135651	0.525703	0.0135651
Primates	Callithrix jacchus	ZW_CJ01	255	M_adductor_hallucis_oblique_head	11.2517	0.0441245	11.2517	0.0441245	9.97	1.60154	1.12856	0.0291211	1.12856	0.0291211
Primates	Callithrix jacchus	ZW_CJ01	255	M_extensor_hallucis_brevis	2.69861	0.0105828	2.69861	0.0105828	9.318	1.4968	0.289612	0.00747309	0.289612	0.00747309
Primates	Callithrix jacchus	DPZ_CJ02	284	M_abductor_hallucis	13.9785	0.0492201	13.9785	0.0492201	12.3564	1.91557	1.13128	0.0271881	1.13128	0.0271881
Primates	Callithrix jacchus	DPZ_CJ02	284	M_flexor_hallucis_brevis	16.4529	0.0579328	16.4529	0.0579328	12.0133	1.86238	1.36955	0.0329147	1.36955	0.0329147
Primates	Callithrix jacchus	DPZ_CJ02	284	M_flexor_hallucis_accessorius	16.2803	0.057325	16.2803	0.057325	12.954	2.00821	1.25678	0.0302043	1.25678	0.0302043
Primates	Callithrix jacchus	DPZ_CJ02	284	M_adductor_hallucis_oblique_head	15.299	0.0538696	15.299	0.0538696	9.729	1.50825	1.57251	0.0377924	1.57251	0.0377924
Primates	Cebuella pygmaea	AZ_CP_M10029	60	M_abductor_hallucis	1.38216	0.0230361	2.99211	0.0498685	6.03191	1.56194	0.229142	0.0153647	0.496046	0.0332615
Primates	Cebuella pygmaea	AZ_CP_M10029	60	M_flexor_hallucis_brevis	4.11182	0.0685303	8.90127	0.148354	11.708	3.03175	0.351197	0.023549	0.760272	0.0509788
Primates	Cebuella pygmaea	AZ_CP_M10029	60	M_adductor_hallucis_transverse_head	1.47549	0.0245914	3.19413	0.0532356	4.001	1.03605	0.368779	0.0247279	0.798334	0.0535309
Primates	Cebuella pygmaea	AZ_CP_M10029	60	M_adductor_hallucis_oblique_head	3.49676	0.0582793	7.56978	0.126163	7.47428	1.93544	0.467839	0.0313701	1.01278	0.0679101
Primates	Cebuella pygmaea	AZ_CP_M11128	49.4	M_abductor_hallucis	1.30867	0.0264914	2.83302	0.0573485	7.29746	2.01485	0.179333	0.013671	0.38822	0.029595
Primates	Cebuella pygmaea	AZ_CP_M11128	49.4	M_flexor_hallucis_brevis	2.40104	0.048604	5.19777	0.105218	6.545	1.80709	0.366851	0.027966	0.794159	0.0605407
Primates	Cebuella pygmaea	AZ_CP_M11128	49.4	M_adductor_hallucis_transverse_head	0.334452	0.00677028	0.724022	0.0146563	2.48799	0.686939	0.134427	0.0102477	0.291007	0.0221842
Primates	Cebuella pygmaea	AZ_CP_M11128	49.4	M_adductor_hallucis_oblique_head	1.32857	0.0268942	2.8761	0.0582206	6.93589	1.91501	0.191551	0.0146024	0.414669	0.0316113
Diprotodontia	Petaurus sp.	ZMB-Mam_108791	120.31	M_flexor_hallucis_brevis	4.62539	0.0384456	11.5172	0.0957295	4.40217	0.906082	1.05071	0.0445125	2.61626	0.110836
Diprotodontia	Petaurus sp.	ZMB-Mam_108791	120.31	M_adductor_hallucis_transverse_head	3.29695	0.0274038	8.2094	0.0682354	2.82522	0.581504	1.16697	0.049438	2.90576	0.123101
Diprotodontia	Petaurus breviceps	ZMB-Mam_108789	97.5	M_flexor_hallucis_brevis	2.51176	0.0257616	6.25428	0.0641464	4.15976	0.917691	0.603823	0.0293878	1.50352	0.0731755
Diprotodontia	Petaurus breviceps	ZMB-Mam_108789	97.5	M_adductor_hallucis_transverse_head	1.55435	0.0159421	3.87033	0.0396957	4.15033	0.915611	0.374513	0.0182273	0.932536	0.0453861
Diprotodontia	Acrobates pygmaeus	ZMB-Mam_60330	11.44	M_abductor_hallucis	0.0807345	0.00705721	0.201029	0.0175724	1.891	0.846079	0.0426941	0.00854685	0.106308	0.0212817
Diprotodontia	Acrobates pygmaeus	ZMB-Mam_60330	11.44	M_flexor_hallucis_brevis	0.139066	0.0121561	0.346273	0.0302687	1.76076	0.787807	0.0789804	0.015811	0.196661	0.0393693
Diprotodontia	Acrobates pygmaeus	ZMB-Mam_60330	11.44	M_adductor_hallucis_transverse_head	0.164309	0.0143627	0.40913	0.0357631	1.62252	0.725954	0.101268	0.0202727	0.252157	0.050479
Didelphimorphia	Monodelphis domestica	MfN_MD01	128.1	M_abductor_hallucis	2.933	0.0228962	2.933	0.0228962	4.357	0.878408	0.67317	0.0273616	0.67317	0.0273616
Didelphimorphia	Monodelphis domestica	MfN_MD01	128.1	M_flexor_hallucis_brevis	10.582	0.0826073	10.582	0.0826073	4.672	0.941915	2.26498	0.0920624	2.26498	0.0920624
Didelphimorphia	Monodelphis domestica	MfN_MD01	128.1	M_flexor_hallucis_accessorius	1.897	0.0148087	1.897	0.0148087	3.552	0.716113	0.534065	0.0217076	0.534065	0.0217076
Didelphimorphia	Monodelphis domestica	MfN_MD01	128.1	M_adductor_hallucis_transverse_head	1.281	0.01	1.281	0.01	4.158	0.838288	0.308081	0.0125222	0.308081	0.0125222
Didelphimorphia	Monodelphis domestica	MfN_MD01	128.1	M_extensor_hallucis_brevis	1.291	0.0100781	1.291	0.0100781	6.17	1.24392	0.209238	0.00850469	0.209238	0.00850469
Didelphimorphia	Monodelphis domestica	MfN_MD02	68.29	M_abductor_hallucis	1.11698	0.0163565	1.11698	0.0163565	3.05513	0.75804	0.365609	0.0225082	0.365609	0.0225082
Didelphimorphia	Monodelphis domestica	MfN_MD02	68.29	M_flexor_hallucis_brevis	3.68164	0.0539119	3.68164	0.0539119	3.392	0.841624	1.08539	0.0668206	1.08539	0.0668206
Didelphimorphia	Monodelphis domestica	MfN_MD02	68.29	M_flexor_hallucis_accessorius	0.519721	0.0076105	0.519721	0.0076105	2.60727	0.646917	0.199335	0.0122718	0.199335	0.0122718
Didelphimorphia	Monodelphis domestica	MfN_MD02	68.29	M_adductor_hallucis_transverse_head	0.604642	0.00885403	0.604642	0.00885403	3.94824	0.979639	0.153142	0.00942798	0.153142	0.00942798
Didelphimorphia	Monodelphis domestica	MfN_MD02	68.29	M_extensor_hallucis_brevis	0.362247	0.00530454	0.362247	0.00530454	5.67138	1.40718	0.0638728	0.00393224	0.0638728	0.00393224
Didelphimorphia	Marmosa sp.	MfN_MA01	61.4	M_abductor_hallucis	1.03586	0.0168707	2.5793	0.0420081	3.20836	0.824494	0.322864	0.021322	0.80393	0.0530918
Didelphimorphia	Marmosa sp.	MfN_MA01	61.4	M_flexor_hallucis_brevis	9.12416	0.148602	22.7192	0.370019	3.48435	0.895419	2.61861	0.172934	6.52034	0.430605
Didelphimorphia	Marmosa sp.	MfN_MA01	61.4	M_adductor_hallucis	3.14993	0.0513019	7.84334	0.127742	4.78078	1.22858	0.658875	0.0435123	1.6406	0.108346
Didelphimorphia	Marmosa sp.	MfN_MA01	61.4	M_extensor_hallucis_brevis	0.459214	0.00747905	1.14344	0.0186228	4.97856	1.2794	0.0922383	0.00609144	0.229673	0.0151677
Didelphimorphia	Marmosa sp.	MfN_MA02	42.89	M_abductor_hallucis	1.07035	0.0249557	2.66517	0.0621396	3.18087	0.920172	0.336495	0.0281594	0.837872	0.0701169
Didelphimorphia	Marmosa sp.	MfN_MA02	42.89	M_flexor_hallucis_brevis	6.69953	0.156203	16.6818	0.388944	3.99657	1.15614	1.67632	0.140282	4.17403	0.349302
Didelphimorphia	Marmosa sp.	MfN_MA02	42.89	M_adductor_hallucis	1.47978	0.0345017	3.68464	0.0859092	5.27901	1.52713	0.280313	0.0234579	0.69798	0.0584101
Didelphimorphia	Marmosa sp.	MfN_MA02	42.89	M_extensor_hallucis_brevis	0.25218	0.0058797	0.627929	0.0146405	4.81531	1.39299	0.0523705	0.0043826	0.130403	0.0109127
Didelphimorphia	Gracilinanus sp.	MfN_GR01	22.5	M_abductor_hallucis	0.524839	0.0233262	1.30685	0.0580822	2.09484	0.749775	0.250539	0.0320948	0.623841	0.079916
Didelphimorphia	Gracilinanus sp.	MfN_GR01	22.5	M_flexor_hallucis_brevis	3.30191	0.146751	8.22175	0.365411	2.73219	0.977892	1.20852	0.154815	3.00921	0.38549
Didelphimorphia	Gracilinanus sp.	MfN_GR01	22.5	M_adductor_hallucis	0.772617	0.0343385	1.92382	0.085503	3.52193	1.26055	0.219373	0.0281024	0.546239	0.0699749
