# Supplementary material for: Powerful or non-powerful? Revisiting hallucal grasping as a key evolutionary innovation in small arboreal mammals
Source: iScience. 2026 Apr 29;29(6):115913. doi: 10.1016/j.isci.2026.115913 (PMC13196134; doi:10.1016/j.isci.2026.115913)
Supplement: Data S1. Joint range of motion (cosine-corrected, cc) with color-coded instantaneous muscle moment arms of hallux-related intrinsic muscles — Interactive plots of the overall mobility of the EFMJ of each specimen represented by an alpha shape in a 3D pose space. The x, y, and z axes represent inversion-eversion (IE), abduction-adduction (ABAD), and flexion-extension (FE), respectively. Angles in degrees. The instantaneous muscle moment arm (IMMA, unitless) calculated for each muscle at each pose is color-coded in a unified scale representing the full IMMA range of a muscle across all specimens. Poses with higher moment arms (darker colors) provide torque advantage. Muscles: flexor hallucis brevis, flexor hallucis accessorius, adductor hallucis, adductor hallucis oblique head, adductor hallucis transverse head, and contrahens I. Adductor hallucis and adductor hallucis transverse head are pooled in the same color scale. This material is related to Figures 5 and 6; Table S3 [file mmc4.zip]

Archive with 29 entries (28 files):
- new plots/
- new plots/addApygmaeus.html
- new plots/addGracilinanus.html
- new plots/addMarmosa.html
- new plots/addMdomestica.html
- new plots/addobliqCjacchus.html
- new plots/addobliqCpygmaea.html
- new plots/addobliqMlehilahytsara.html
- new plots/addobliqMMurinus.html
- new plots/addPetaurus.html
- new plots/addtransCjacchus.html
- new plots/addtransCpygmaea.html
- new plots/addtransMlehilahytsara.html
- new plots/addtransMmurinus.html
- new plots/contrTbelangeri.html
- new plots/flexacceCjacchus.html
- new plots/flexacceMdomestica.html
- new plots/flexApygmaeus.html
- new plots/FlexCjacchus.html
- new plots/flexCpygmaea.html
- new plots/flexGacilinanus.html
- new plots/flexMarmosa.html
- new plots/flexMdomestica.html
- new plots/flexMlehilahytsara.html
- new plots/flexMminutus.html
- new plots/flexMmurinus.html
- new plots/flexPetaurus.html
- new plots/flexTbelangeri.html
- new plots/flexTswinhoei.html
